# Supplementary material for: Feedback on the Implementation of a Rapid and Connectable Point-of-Care COVID-19 Antigen Test in an Emergency Department
Source: Diagnostics (Basel). 2023 Nov 22;13(23):3508. doi: 10.3390/diagnostics13233508 (PMC10706489; doi:10.3390/diagnostics13233508)
Supplement: Supplementary file 1 [file diagnostics-13-03508-s001.zip]

Archive with 1 entries (1 files):
- diagnostics-2609089-supplementary.pdf
